# Supplementary material for: Low levels of nestmate discrimination despite high genetic differentiation in the invasive pharaoh ant
Source: Front Zool. 2010 Jun 30;7:20. doi: 10.1186/1742-9994-7-20 (PMC2907370; doi:10.1186/1742-9994-7-20)
Supplement: Additional file 2 — Estimates of pairwise genetic distances (FST) between sampled colonies of Monomorium pharaonis based on four microsatellite loci analysed and calculated in FSTAT (Table 2). [file 1742-9994-7-20-S2.XLS]

## Sheet: Ark1
	ID	Gh1	Gh4	Gh6	Gh7	Gh8	Gh9	Gh10	Gh11	Gh12	Gh13	Gh14	Gh15	Gh16	Gh17	C	T	I4	D	Z	TW	U1	U2	U3	U4	U5	U6	U7	U8	U9	U10	U11	U17	U18	U19	U20
	Gh1	0	0.4617	0.6081	0.5771	0.6234	0.6134	0.8415	0.5969	0.8575	0.5176	0.8213	0.6615	0.6511	0.6826	0.4287	0.9059	0.7116	0.8506	0.8129	0.8511	0.8242	0.6688	0.694	0.9004	0.3916	0.9059	0.8247	0.8088	0.782	0.9004	0.6759	0.5448	0.8549	0.7467	0.8589
	Gh4		0	0.5847	0.5309	0.562	0.5571	0.7979	0.6682	0.7986	0.5384	0.7031	0.6274	0.5838	0.6349	0.3778	0.8489	0.7447	0.7985	0.7663	0.8111	0.7999	0.6069	0.6175	0.8431	0.4495	0.8489	0.7676	0.7422	0.7408	0.8433	0.6544	0.5364	0.7983	0.7094	0.7858
	Gh6			0	0.5239	0.5985	0.6643	0.8088	0.8028	0.8179	0.5574	0.7766	0.6993	0.6121	0.6916	0.5226	0.8091	0.7856	0.8587	0.8331	0.8375	0.8595	0.5844	0.5914	0.8619	0.4933	0.8674	0.7616	0.7713	0.8105	0.8619	0.6952	0.2648	0.8166	0.79	0.8652
	Gh7				0	0.3518	0.6029	0.5857	0.6864	0.4776	0.3898	0.6925	0.3693	0.4558	0.3792	0.263	0.635	0.6375	0.5887	0.5573	0.7304	0.6827	0.5017	0.5272	0.7346	0.4219	0.7404	0.6592	0.6316	0.6315	0.7349	0.5525	0.4252	0.6896	0.5613	0.671
	Gh8					0	0.5742	0.5565	0.7193	0.5783	0.4878	0.6921	0.5715	0.3427	0.3162	0.4157	0.7245	0.6859	0.5085	0.5726	0.7459	0.7202	0.4351	0.4933	0.6963	0.4866	0.7327	0.6392	0.6249	0.6804	0.7183	0.5667	0.5947	0.6928	0.6059	0.7294
	Gh9						0	0.8303	0.8018	0.8286	0.5729	0.8216	0.7041	0.6128	0.6867	0.5058	0.9042	0.8253	0.8017	0.8473	0.858	0.8759	0.667	0.6922	0.8987	0.546	0.9042	0.823	0.8076	0.8215	0.8987	0.7331	0.6264	0.8536	0.8152	0.8843
	Gh10							0	0.9273	0.7474	0.6574	0.9301	0.7875	0.6723	0.6031	0.6692	0.9486	0.9023	0.9184	0.8807	0.9011	0.9184	0.714	0.7392	0.9456	0.6428	0.9511	0.8699	0.8551	0.8987	0.9456	0.7933	0.8028	0.9015	0.8826	0.9511
	Gh11								0	0.952	0.7004	0.9673	0.785	0.7581	0.7978	0.5789	1	0.9267	0.9917	0.954	0.9302	0.9833	0.7628	0.788	0.9944	0.3766	1	0.9188	0.9034	0.9219	0.9944	0.7845	0.766	0.9504	1	1
	Gh12									0	0.5859	0.9309	0.7101	0.6757	0.5641	0.5985	0.952	0.9027	0.9197	0.882	0.9018	0.9462	0.7148	0.74	0.9465	0.7304	0.952	0.8708	0.8559	0.8995	0.9465	0.8179	0.777	0.9017	0.9213	0.952
	Gh13										0	0.708	0.4705	0.5188	0.5079	0.2429	0.7586	0.589	0.7114	0.682	0.7457	0.715	0.5215	0.5466	0.7446	0.4688	0.7503	0.6663	0.6505	0.6584	0.7531	0.5807	0.4916	0.7078	0.5988	0.7215
	Gh14											0	0.8123	0.5915	0.806	0.5212	0.9789	0.9285	0.9728	0.9471	0.9214	0.9728	0.7418	0.7657	0.961	0.7029	0.9694	0.8515	0.7822	0.9248	0.9734	0.8421	0.7561	0.9294	0.9642	0.9673
	Gh15												0	0.6241	0.607	0.3384	0.8364	0.7209	0.7777	0.7448	0.7656	0.7115	0.5376	0.5696	0.7943	0.5329	0.801	0.7022	0.6826	0.6244	0.7943	0.5312	0.6077	0.7404	0.5987	0.7195
	Gh16													0	0.5253	0.3934	0.7903	0.74	0.6919	0.6883	0.772	0.7804	0.5326	0.5709	0.6849	0.5367	0.6746	0.5644	0.5387	0.7125	0.7835	0.6513	0.6007	0.6895	0.6827	0.7831
	Gh17														0	0.4697	0.7846	0.738	0.6468	0.5949	0.8021	0.7896	0.5878	0.6093	0.7784	0.547	0.8349	0.7478	0.7344	0.7345	0.7774	0.64	0.6767	0.7769	0.6969	0.7907
	C															0	0.7309	0.5974	0.6365	0.6033	0.7171	0.654	0.4938	0.5181	0.6845	0.3639	0.6915	0.5984	0.5558	0.5914	0.7254	0.5195	0.4047	0.6801	0.5263	0.6094
	T																0	0.9511	0.9944	0.9693	0.9378	0.9944	0.7628	0.788	0.9917	0.7567	1	0.9188	0.9039	0.9475	0.9917	0.8659	0.8085	0.9481	1	1
	I4																	0	0.9184	0.8807	0.8891	0.9184	0.7136	0.7388	0.9456	0.642	0.9511	0.8699	0.8543	0.8487	0.9456	0.7524	0.7663	0.9009	0.8816	0.9267
	D																		0	0.8912	0.9256	0.9832	0.7571	0.7824	0.9889	0.6993	0.9944	0.9132	0.8978	0.9135	0.9889	0.811	0.8436	0.9442	0.986	0.9917
	Z																			0	0.9044	0.9452	0.7311	0.7571	0.9638	0.6661	0.9693	0.8881	0.8726	0.8753	0.9638	0.777	0.8167	0.917	0.9243	0.954
	TW																				0	0.8972	0.648	0.7132	0.9115	0.7518	0.8756	0.8106	0.7831	0.7666	0.9112	0.7553	0.8288	0.8353	0.8463	0.903
	U1																					0	0.6782	0.7157	0.9835	0.5649	0.9917	0.8709	0.8476	0.8305	0.9835	0.5257	0.8436	0.918	-0.0424	0.9836
	U2																						0	0.1387	0.6764	0.511	0.6413	0.4614	0.5267	0.5634	0.6753	0.3562	0.6224	0.4916	0.5565	0.6838
	U3																							0	0.7142	0.5244	0.7131	0.4906	0.5876	0.6387	0.7137	0.3699	0.6476	0.6108	0.5997	0.7194
	U4																								0	0.7728	0.9833	0.7397	0.7026	0.9129	0.9672	0.7905	0.854	0.9111	0.986	0.9916
	U5																									0	0.7784	0.6778	0.681	0.634	0.7728	0.4625	0.4924	0.7277	0.4354	0.7066
	U6																										0	0.5939	0.4422	0.865	0.9917	0.7989	0.8596	0.925	1	1
	U7																											0	0.3566	0.7593	0.8698	0.5988	0.7784	0.8013	0.8092	0.8782
	U8																												0	0.713	0.8463	0.6525	0.7632	0.7786	0.7741	0.8079
	U9																													0	0.9129	0.5448	0.7936	0.8331	0.7623	0.8451
	U10																														0	0.7905	0.854	0.9104	0.986	0.9917
	U11																															0	0.7104	0.7228	0.396	0.6693
	U17																																0	0.8087	0.7682	0.8495
	U18																																	0	0.8782	0.9256
	U19																																		0	1
	U20																																			0
